# Supplementary material for: Bidirectional regulation of motor circuits using magnetogenetic gene therapy
Source: Sci Adv. 2024 Oct 9;10(41):eadp9150. doi: 10.1126/sciadv.adp9150 (PMC11463271; doi:10.1126/sciadv.adp9150)
Supplement: Supplementary file 2 — Movies S1 to S5 [file sciadv.adp9150_movies_s1_to_s5.zip]

Archive with 5 entries (5 files):
- adp9150_Movie_S1.mov
- adp9150_Movie_S2.mov
- adp9150_Movie_S3.mov
- adp9150_Movie_S4.mov
- adp9150_Movie_S5.mov
